# Supplementary material for: Methemoglobin levels in malaria: a systematic review and meta-analysis of its association with Plasmodium falciparum and Plasmodium vivax infections and disease severity
Source: Sci Rep. 2024 Feb 8;14:3276. doi: 10.1038/s41598-024-53741-6 (PMC10853561; doi:10.1038/s41598-024-53741-6)
Supplement: Supplementary file 2 — Supplementary Table S2. [file 41598_2024_53741_MOESM2_ESM.xlsx]

## Sheet: Sheet1
Methemoglobin levels in malaria: a systematic review and meta-analysis of its association with Plasmodium falciparum and Plasmodium vivax infections and disease severity Manas Kotepui1*, Aongart Mahittikorn2*, Polrat Wilairatana3, Frederick Ramirez Masangkay4, Kinley Wangdi5, Kwuntida Uthaisar Kotepui1 1Medical Technology, School of Allied Health Sciences, Walailak University, Thasala, Nakhon Si …
Table 2. Details of included studies
No.	Authors	Publication year	Year ranges	Study design	Study location	Continent	Year of conduction	Participants (n)	Plasmodium spp.	Mean age in any groups	Age range (years)	Age group	Clinical malaria (severe, uncomplicated, mild)	Clinical malaria (symptomatic or asymptomatic)	Methemoglobin levels	Methemoglobin levels (mean, SD) or median with range	Parasitemia in each groups (parasites/uL)	Method for malaria	Method for methemoglobin mesurement
1	Anstey et al., 1996	1996	Before 2000	Cross-sectional study	Tanzania	Africa	1994-1995	Asymptomatic malaria (5), malaria with severe anemia but without severe respiratory distress (6), uncomplicated malaria (37), cerebral malaria with complete recovery (32), cerebral malaria with deaths or neurological sequelae (18), healthy controls (34)	P. falciparum	Asymptomatic malaria (5): 4.9 (0.8-7.1), severe anemia (6): 2.3 (0.5-5.2), uncomplicated malaria (37): 3.2 (0.6-7-8), cerebral malaria with complete recovery (32): 3.8 (0.7-7.2), cerebral malaria with deaths or neurological sequelae (18): 3.6 (0.8-7.2), healthy controls (34): 4.3 (0.7-9.6)	6 months-9 years	Children	Severe, uncomplicated, asymptomatic	Symtpomatic and asymptomatic	Methaemoglobin levels were significantly higher in patients with malaria (severe malaria, uncomplicated malaria, cerebral malaria) than uninfected controls.	Asymptomatic malaria (5): 3.3, severe anemia (6): 5.6, uncomplicated malaria (37): 4.1, cerebral malaria with complete recovery (32): 4.7, cerebral malaria with deaths or neurological sequelae (18): 5.8, healthy controls (34): 2.0	Geometric mean: asymptomatic malaria (5): 328, severe anemia (6): 47900, uncomplicated malaria (37): 58407, cerebral malaria with complete recovery (32): 27164, cerebral malaria with deaths or neurological sequelae (18): 34611	Microscopic method	Spectrophotometrically by a modification of the method of EVELYN & MALLOY (1938) (DACIE & LEWIS, 1991)
2	Behera et al., 2016	2016	2010-2019	Cohort study	India	Asia	2009-2011	Untreated cases of malaria (30), uninfected controls (30)	Not specified	41.66 years	Not specified	Not specified	Severe, uncomplicated	Symptomatic malaria	1. Methaemoglobin levels were significantly higher in severe malaria than in uncomplicated malaria. 2. Methaemoglobin levels were significantly higher in patients with malaria than in uninfected controls. 3. A direct correlation was observed between methemoglobin levels and degree of parasitemia	Malaria (30): 2.038 ± 1.684, complicated malaria (21): 2.55 ± 1.75, uncomplicated malaria (9): 0.836 ± 0.49, uninfected controls (30): 0.795 ± 0.283	Not specified	Microscopic method, Quantitative buffy coat, RDT	Spectrophotometric method (co-oxymetry)
3	Chikezie PC, 2018	2018	2010-2019	Quasi-experimental study	Nigeria	Africa	Not specified	Malaria (45), non-malaria (43)	Not specified	Not specified	Malaria (45): 21 - 34, non-malaria (43): 20-28 years	Adults	Not specified	Not specified	Methaemoglobin levels were significantly higher in malaria than in uninfected controls.	Malaria (45): HbAA (15): 14.07±2.56, HbAS (15): 8.27±2.41, HbSS (15): 14.78±2.45, Non-malaria (43): HbAA (15): 1.48±0.14, HbAS (15): 1.45±0.13, HbSS (13): 2.50±0.43	Not specified	Not specified	Modification of the method of Evelyn and Malloy, (1938)
4	Erel et al., 1997	1997	Before 2000	Case-control study	Turkey	Asia	Not specified	Malaria (50), control (50)	P. vivax	Not specified	15–35 years	Adults	Severe	Symptomatic malaria	Methaemoglobin levels were significantly higher in malaria than in uninfected controls.	Malaria (50): 0.0095 ± 0.0061, uninfected controls (50): 0.0057 ± 0.0049	Not specified	Microscopic method	Spectrophotometric method (Fairbanks et al., 1994)
5	Hänscheid et al., 2014	2014	2010-2019	Cohort study	Gabon	Africa	2012	Uncomplicated malaria (134), complicated malaria (16), controls (132)	P. falciparum	Uncomplicated malaria (134): 4.4 ± 2.4, complicated malaria (16): 3.4 ± 1.90, controls (132): 4.8 ± 0.7	Not specified	Children	Severe, uncomplicated	Symptomatic malaria	Methaemoglobin levels were significantly higher in malaria than in uninfected controls.	Uncomplicated malaria (134): 1.77 ± 0.31, complicated malaria (16): 2.05 ± 0.71, controls (132): 1.57 ± 0.27	Uncomplicated malaria (134): 14214 (IQR 84722), complicated malaria (16): 31972 (IQR 41300)	Microscopic method	RAD-57™,pulse oximeter with a pediatric MetHb rainbow® finger probe (Masimo, Irvine CA, USA)
6	Ifeanyi et al., 2013	2013	2010-2019	Case-control study	Nigeria	Africa	Not specified	Malaria (80), severe malaria (20), uncomplicated malaria (60), uninfected controls (40)	Not specified	Not specified	Not specified	Not specified	Severe, uncomplicated	Symptomatic malaria	1. Methaemoglobin levels were significantly higher in severe malaria than in uncomplicated malaria. 2. Methaemoglobin levels were significantly higher in patients with malaria than in uninfected controls.	Malaria (80): 4.0 ± 0.6, severe malaria (20): 5.2 ± 0.5, uncomplicated malaria (60): 2.7 ± 0.3, uninfected controls (40): 0.9 ± 0.3	Not specified	Microscopic method	Spectrophotometric analysis (Evelyn and Malloy)
7	Karua et al., 2020	2020	2020-2023	Cohort study	India	Asia	2017-2019	Malaria (133), complicated malaria (85), uncomplicated (48), control (25)	P. falciparum	Not specified	20-50 years	Adults	Severe, uncomplicated	Symptomatic malaria	1. Methaemoglobin levels were significantly higher in severe malaria than in uncomplicated malaria. 2. Methaemoglobin levels were significantly higher in patients with malaria than in uninfected controls. 3. A direct correlation was observed between methemoglobin levels and degree of parasitemia	Malaria (133): complicated malaria (85): 11.16 ± 4.4, uncomplicated (48): 3.79 ± 1.18, control (25): 0.1 ± 2.1	Malaria (133), complicated malaria (85): 4383.8 ± 1274.6 cubic millimeter (ccm), uncomplicated (48): 1157.0 ± 516.8 ccm	Microscopic method, Quantitative buffy coat, RDT	Spectrophotometric analysis (Evelyn and Malloy)
8	Uko et al., 2003	2003	2000-2009	Case-control study	Nigeria	Africa	Not specified	Severe malaria (62), healthy controls (62)	P. falciparum	Not specified	11 months-15 years	Children	Severe	Symptomatic malaria	1. Methaemoglobin levels were significantly higher in malaria than in uninfected controls. 2. A direct correlation was observed between methemoglobin levels and degree of parasitemia	Severe malaria (62): 3.2 ± 0.8, healthy controls (62): 1.0 ± 0.50	Not specified	Microscopic method	Spectrophotometric analysis (Evelyn and Malloy)
9	Yeo et al., 2013	2013	2010-2019	Case-control study	Indonesia	Asia	Not specified	Patients with severe malaria (29), moderately severe malaria (32), severe sepsis (20), health controls (36)	P. falciparum	Patients with severe malaria (29): 30 (18–55), moderately severe malaria (32): 31 (18–50), severe sepsis (20): 30 (20–50), health controls (36): 29 (19–54)	≥18 years	Adults	Severe and moderately severe	Symptomatic malaria	1. Methemoglobin levels were also increased in proportion to malaria disease severity. 2. No association between methemoglobin levels and degree of parasitemia	Patients with severe malaria (29): 1.2 (0.9–1.4), moderately severe malaria (32): 0.8 (0.7–1.6), severe sepsis (20): 1 (0.7–1.6), health controls (36): 0.6 (0.4–0.9)	Geometric mean: Patients with severe malaria (29): 44070 (11240–180797), moderately severe malaria (32): 9953 (6892–13564)	Microscopic method, RDT	Food and Drug Administration–approved pulse co-oximeter (Masimo Rad-7).
10	Zama et al., 2013	2013	2010-2019	Cross-sectional study	Nigeria	Africa	Not specified	Blood donors: malaria positive (74), malaria negative (154)	P. falciparum	Not specified	18 – 45 years	Adults	Asymptomatic	Asymptomatic malaria	1. Methaemoglobin levels were significantly higher in malaria than in uninfected controls. 2. A direct correlation was observed between methemoglobin levels and degree of parasitemia	Blood donors: malaria positive with parasite density ≤500 µ/L (60): 2.75, malaria positive with parasite density 501 µ/L–10000 µ/L (14): 3.55, malaria negative (154): 2.0	Blood donors: malaria positive (74): 228 ± 99	Microscopic method	Spectrophotometric analysis (Evelyn and Malloy)
Abbreviations: IQR, interquartile range; n, number of participant; SD, standard deviation; RDT, rapid diagnostic test
