# Supplementary material for: Methemoglobin levels in malaria: a systematic review and meta-analysis of its association with Plasmodium falciparum and Plasmodium vivax infections and disease severity
Source: Sci Rep. 2024 Feb 8;14:3276. doi: 10.1038/s41598-024-53741-6 (PMC10853561; doi:10.1038/s41598-024-53741-6)
Supplement: Supplementary file 3 — Supplementary Table S3. [file 41598_2024_53741_MOESM3_ESM.xls]

## Sheet: All studies
Methemoglobin levels in malaria: A systematic review and meta-analysis of their association with Plasmodium falciparum and Plasmodium vivax infections and disease severity Manas Kotepui1*, Aongart Mahittikorn2*, Polrat Wilairatana3, Frederick Ramirez Masangkay4, Kinley Wangdi5, Kwuntida Uthaisar Kotepui1 1Medical Technology, School of Allied Health Sciences, Walailak University, Thasala, Nakhon S…
Table 3. Quality of the include studies
JBI critical appraisal checklist for analytical cross sectional studies
No.	Study	1. Were the criteria for inclusion in the sample clearly defined?	2. Were the study subjects and the setting described in detail?	3. Was the exposure measured in a valid and reliable way?	4. Were objective, standard criteria used for measurement of the condition?	5. Were confounding factors identified?	6. Were strategies to deal with confounding factors stated?	7. Were the outcomes measured in a valid and reliable way?	8. Was appropriate statistical analysis used?	Overall appraisal:
1	Anstey et al., 1996	Yes	Yes	Yes	Yes	Yes	Yes	Yes	Yes	Included
10	Zama et al., 2013	Yes	Yes	Yes	Yes	Unclear	Yes	Yes	Yes	Included
	JBI critical appraisal checklist for case control studies
	Study	1. Were the groups comparable other than the presence of disease in cases or the absence of disease in controls?	2. Were cases and controls matched appropriately?	3. Were the same criteria used for identification of cases and controls?	4. Was exposure measured in a standard, valid and reliable way?	5. Was exposure measured in the same way for cases and controls?	6. Were confounding factors identified?	7. Were strategies to deal with confounding factors stated?	8. Were outcomes assessed in a standard, valid and reliable way for cases and controls?	9. Was the exposure period of interest long enough to be meaningful?	10. Was appropriate statistical analysis used?	Overall appraisal:
4	Erel et al., 1997	Yes	Yes	Yes	Yes	Yes	No	No	Yes	Yes	Yes	Included
6	Ifeanyi et al., 2013	Yes	Unclear	Yes	Yes	Yes	No	No	Yes	Yes	Yes	Included
8	Uko et al., 2003	Yes	Yes	Yes	Yes	Yes	Unclear	Unclear	Yes	Yes	Yes	Included
9	Yeo et al., 2013	Yes	Yes	Yes	Yes	Yes	Yes	Yes	Yes	Yes	Yes	Included
JBI critical appraisal checklist for cohort studies
No.	Study	1. Were the two groups similar and recruited from the same population?	2. Were the exposures measured similarly to assign people to both exposed and unexposed groups?	3. Was the exposure measured in a valid and reliable way?	4. Were confounding factors identified?	5. Were strategies to deal with confounding factors stated?	6. Were the groups/participants free of the outcome at the start of the study (or at the moment of exposure)?	7. Were the outcomes measured in a valid and reliable way?	8. Was the follow up time reported and sufficient to be long enough for outcomes to occur?	9. Was follow up complete, and if not, were the reasons to loss to follow up described and explored?	10. Were strategies to address incomplete follow up utilized?	11. Was appropriate statistical analysis used?	Overall appraisal:
2	Behera et al., 2016	Yes	Yes	Yes	Yes	Yes	Yes	Yes	Unclear	Yes	Unclear	Yes	Included
5	Hänscheid et al., 2014	Yes	Yes	Yes	Unclear	Unclear	Yes	Yes	Unclear	Unclear	Unclear	Yes	Included
7	Karua et al., 2020	Yes	Yes	Yes	No	No	Yes	Yes	Unclear	Unclear	Unclear	Yes	Included
JBI critical appraisal checklist for quasi-experimental studies
No.	Study	1. Is it clear in the study what is the ‘cause’ and what is the ‘effect’ (i.e. there is no confusion about which variable comes first)?	2. Were the participants included in any comparisons similar?	3. Were the participants included in any comparisons receiving similar treatment/care, other than the exposure or intervention of interest?	4. Was there a control group?	5. Were there multiple measurements of the outcome both pre and post the intervention/exposure?	6. Was follow up complete and if not, were differences between groups in terms of their follow up adequately described and analyzed?	7. Were the outcomes of participants included in any comparisons measured in the same way?	8. Were outcomes measured in a reliable way?	9. Was appropriate statistical analysis used?	Overall appraisal:
3	Chikezie PC, 2018	Yes	Yes	Yes	Yes	Yes	Unclear	Yes	Yes	Yes	Included
